# Supplementary material for: Phosphodiesterase Inhibition and Immunotropic Activity of Dipyridamole Dynamic Derivatives
Source: Curr Issues Mol Biol. 2025 Mar 21;47(4):214. doi: 10.3390/cimb47040214 (PMC12026006; doi:10.3390/cimb47040214)
Supplement: Supplementary file 1 [file cimb-47-00214-s001.zip]

Archive with 1 entries (1 files):
- cimb-3488023-supplementary.xlsx
