# Supplementary material for: Phosphodiesterase Inhibition and Immunotropic Activity of Dipyridamole Dynamic Derivatives
Source: Curr Issues Mol Biol. 2025 Mar 21;47(4):214. doi: 10.3390/cimb47040214 (PMC12026006; doi:10.3390/cimb47040214)
Supplement: Supplementary file 1 [file cimb-47-00214-s001.zip › cimb-3488023-supplementary.xlsx]

## Sheet: Лист1
			data
			Il-2 production (ng/ml)
			Splenic T lymphocytes								Blood plasma
n	groups		1k	2k	3k	4	5	6	7		1k	2k	3k	4	5	6	7
1			75	50	8	65	82	51	47		181	100	34	160	132	100	88
2			73	53	9	69	89	53	39		170	100	28	159	176	90	75
3			73	53	19	63	90	48	36		131	102	23	163	153	100	73
4			77	48	12	62	85	42	33		163	110	32	152	155	99	76
5			77	49	20	66	91	57	38		160	106	39	159	180	114	77
6			75	53	12	60	92	55	36		164	99	33	158	149	115	85
7			72	53	9	70	88	60	33		162	115	28	156	159	100	79
8			75	52	6	70	90	50	39		168	110	29	147	166	99	71
9			70	54	9	70	74	49	30		163	112	32	152	163	110	78
10			74	66	11	72	89	48	33		161	110	32	154	160	99	79
11			70	57	16	54	84	49	36		153	113	37	150	164	92	89
12			76	57	10	62	82	54	38		165	112	29	156	163	93	81
medium			73.9167	53.75	11.75	65.25	86.3333	51.3333	36.5		161.75	107.417	31.3333	155.5	160	100.917	79.25
deviation			2.39159	4.73142	4.39266	5.29365	5.1757	4.79267	4.33799		11.7638	5.7439	4.31347	4.64171	12.4536	8.12917	5.64277
stu			3.06326	6.06022	5.62632	6.78035	6.62927	6.13867	5.5563		15.0676	7.35705	5.52489	5.94531	15.9511	10.4122	7.22752
g2+g4						1.27246e-05								3.08018e-16
g2+g6								0.226936								0.0351033
g3+g5							3.59848e-21								1.60168e-14
g3+g7									2.29679e-12								2.68276e-16
g1+g5							1.43997e-06								0.726817
			TNF production (ng/ml)
			Macrophages (TNF-a)								T cells (TNF-b)
n	группы		1k	2k	3k	4	5	6	7		1k	2k	3k	4	5	6	7
1			12	10	2	11	18	8	1		11	10	8	9	14	10	4
2			22	6	3	12	19	8	3		12	14	9	9	14	9	3
3			15	9	1	13	19	13	5		13	12	6	10	16	6	6
4			15	6	2	12	19	8	2		13	15	9	6	14	9	4
5			19	9	3	8	19	6	2		12	12	9	17	19	11	4
6			15	9	2	10	17	6	2		12	10	8	10	14	8	6
7			15	7	2	11	17	5	3		13	8	6	19	12	8	6
8			15	9	5	11	21	5	2		10	8	8	9	18	3	3
9			12	6	3	14	16	5	3		13	5	9	9	14	6	6
10			14	12	2	12	18	9	2		11	9	9	5	9	8	3
11			18	9	3	7	17	7	4		16	18	9	9	18	8	3
12			12	11	3	10	18	7	6		17	9	9	10	9	9	2
medium			15.3333	8.58333	2.58333	10.9167	18.1667	7.25	2.91667		12.75	10.8333	8.25	10.1667	14.25	7.91667	4.16667
deviation			3.02515	1.97523	0.996205	1.97523	1.33712	2.26134	1.44338		2.00567	3.56328	1.13818	3.99621	3.22279	2.10878	1.4668
stu			3.87475	2.52996	1.27598	2.52996	1.71264	2.89642	1.84874		2.56896	4.56401	1.45783	5.11853	4.12789	2.70103	1.87875
g2+g4						0.00842861								0.670479
g2+g6								0.138489								0.0253377
g3+g5							5.65841e-19								3.10767e-05
g3+g7									0.51796								1.94828e-07
g1+g5							0.00950952								0.187511
			NO production in mouse macrophages, µg/ml
n	группы		1k	2k	3k	4	5	6	7
1			10	16	6	11	16	14	4
2			9	28	5	14	13	9	7
3			6	18	6	12	13	9	5
4			9	19	10	12	9	7	7
5			7	15	5	11	13	9	6
6			8	16	6	12	17	10	4
7			9	16	4	16	14	6	6
8			12	14	8	12	11	10	5
9			10	16	5	13	11	13	7
10			13	16	9	15	13	17	9
11			13	14	4	9	12	9	6
12			13	18	8	10	15	8	6
medium			9.91667	17.1667	6.33333	12.25	13.0833	10.0833	6
deviation			2.39159	3.73761	1.96946	2.00567	2.23437	3.11764	1.41421
stu			3.06326	4.7873	2.52258	2.56896	2.86189	3.99322	1.81139
g2+g4						0.000911162
g2+g6								5.2117e-05
g3+g5							8.98433e-08
g3+g7									0.639075
g1+g5							0.00289859
			Macrophages number (in millions)								Splenocytes number (in millions)
n	группы		1k	2k	3k	4	5	6	7		1k	2k	3k	4	5	6	7
1			2	2	1	1	2	1	1		125	121	94	112	167	102	89
2			1	1	1	3	1	2	2		151	100	88	119	146	104	85
3			1	1	1	2	1	2	1		141	100	99	116	130	102	92
4			2	2	1	3	2	1	1		125	98	89	111	141	103	70
5			2	2	1	3	1	1	1		128	104	90	118	138	110	88
6			2	1	1	1	1	2	2		121	109	92	113	130	101	78
7			1	2	1	3	2	2	1		125	99	86	114	129	112	69
8			2	1	2	1	1	1	1		123	117	91	119	138	106	71
9			2	1	1	1	2	1	1		125	112	65	129	133	120	73
10			3	1	1	2	1	2	2		127	132	93	119	127	99	72
11			3	1	1	1	2	1	1		112	102	93	109	132	105	86
12			2	1	1	1	1	2	1		121	101	88	117	139	102	83
medium			1.91667	1.33333	1.08333	1.83333	1.41667	1.5	1.25		127	107.917	89	116.333	137.5	105.5	79.6667
deviation			0.668558	0.492366	0.288675	0.937437	0.514929	0.522233	0.452267		10.0091	10.6725	8.30115	5.24549	10.8837	5.88527	8.40274
stu			0.856319	0.630645	0.369748	1.20071	0.659544	0.6689	0.579284		12.8201	13.6698	10.6325	6.71866	13.9403	7.53812	10.7626
g2+g4						0.120665								0.0260626
g2+g6								0.429803								0.501348
g3+g5							0.0668124								6.33632e-11
g3+g7									0.2956								0.0120281
g1+g5							0.0530093								0.0222876
